# Supplementary material for: Inference and Visualization of Complex Genotype–Phenotype Maps
Source: Mol Biol Evol. 2026 Feb 3;43(2):msag023. doi: 10.1093/molbev/msag023 (PMC12911936; doi:10.1093/molbev/msag023)
Supplement: msag023_Supplementary_Data [file msag023_supplementary_data.zip]

Archive with 2 entries (2 files):
- supp_figures.pdf
- supp_info.pdf
